# Supplementary material for: Transcriptional Factors Related to Cellular Kinetics, Apoptosis, and Tumorigenicity in Equine Adipose-Derived Mesenchymal Stem Cells (ASCs) Are Influenced by the Age of the Donors
Source: Animals (Basel). 2025 Jun 28;15(13):1910. doi: 10.3390/ani15131910 (PMC12249217; doi:10.3390/ani15131910)
Supplement: Supplementary file 1 [file animals-15-01910-s001.zip]

Archive with 1 entries (1 files):
- animals-3574828-supplementary.pdf
